# Supplementary material for: A Scoping Review of the Application of Metabolomics in Nutrition Research: The Literature Survey 2000–2019
Source: Nutrients. 2021 Oct 24;13(11):3760. doi: 10.3390/nu13113760 (PMC8623534; doi:10.3390/nu13113760)
Supplement: Supplementary file 1 [file nutrients-13-03760-s001.zip]

Archive with 1 entries (1 files):
- nutrients-1414242-supplementary.pdf
